# Supplementary material for: In Vitro Metabolism of Six C-Glycosidic Flavonoids from Passiflora incarnata L
Source: Int J Mol Sci. 2021 Jun 18;22(12):6566. doi: 10.3390/ijms22126566 (PMC8234803; doi:10.3390/ijms22126566)
Supplement: Supplementary file 1 [file ijms-22-06566-s001.zip]

Archive with 1 entries (1 files):
- ijms-1258623-supplementary.pdf
